# Supplementary material for: Systematic Map of Human–Raptor Interaction and Coexistence Research
Source: Animals (Basel). 2021 Dec 27;12(1):45. doi: 10.3390/ani12010045 (PMC8749526; doi:10.3390/ani12010045)
Supplement: Supplementary file 1 [file animals-12-00045-s001.zip]

Archive with 1 entries (1 files):
- animals-1514241-supplementary materials.pdf
